# Supplementary material for: Associations Between the Gut Microbiota and Physical Activity, Sedentary Behaviour and Physical Function in Community‐Dwelling Older Adults
Source: J Aging Res. 2026 Apr 10;2026:8981398. doi: 10.1155/jare/8981398 (PMC13069175; doi:10.1155/jare/8981398)
Supplement: Supplementary file 1 — Supporting Information Additional supporting information can be found online in the Supporting Information section. [file JARE-2026-8981398-s001.zip]

Archive with 4 entries (4 files):
- Maaslin correlations.pdf
- STROBE CHECKLIST.docx
- Supplementary figure 1.pptx
- Supplementary figure 2 - beta diversity indexes.pptx
